# Supplementary material for: A Cross-Sectional Assessment of Nutritional Knowledge Gaps and Feasibility of Digital Intervention Among Adolescents Soccer Players in Tunisian Elite Club
Source: Nutrients. 2025 Nov 18;17(22):3598. doi: 10.3390/nu17223598 (PMC12654968; doi:10.3390/nu17223598)
Supplement: Supplementary file 1 [file nutrients-17-03598-s001.zip]

Archive with 1 entries (1 files):
- nutrients-3958697-supplementary.pdf
